# Supplementary material for: Do all individuals benefit equally from non‐surgical periodontal therapy? Secondary analyses of systematic review data
Source: J Periodontal Res. 2024 Sep 25;60(4):315–25. doi: 10.1111/jre.13347 (PMC12139700; doi:10.1111/jre.13347)
Supplement: Supplementary file 1 — Table S1: [file JRE-60-315-s001.xlsx]

## Sheet: Supplementary table 1
							Mean periodontal pocket depth						Mean clinical attachment loss						% sites with bleeding on probing						% sites with pocket depth ≤ 3 mm						C-reactive protein
							Baseline		3-month follow-up		+6-month follow-up		Baseline		3-month follow-up		+6-month follow-up		Baseline		3-month follow-up		+6-month follow-up		Baseline		3-month follow-up		+6-month follow-up		Baseline		6-month follow-up		+12-month follow-up
Study	Systemic condition	Comparison intervention	Includes smokers	Risk of bias	Group	N	Mean	SD	Mean	SD	Mean	SD	Mean	SD	Mean	SD	Mean	SD	Mean	SD	Mean	SD	Mean	SD	Mean	SD	Mean	SD	Mean	SD	Mean	SD	Mean	SD	Mean	SD
Adegboye 2021	Pregnancy	OHI	Yes	Low	NSPT	15	4.24	0.23			4.22	0.26	4.21	0.21			4.29	0.34	20	14			9	7
Adegboye 2021	Pregnancy	OHI	Yes	Low	Control	18	4.3	0.27			4.29	0.17	4.28	0.24			4.29	0.17	23	16			29	18
Akram 2017	Obesity	NO	Yes	Low	NSPT	31	2.33	0.44	1.96	0.47			2.89	0.61	2.45	0.59									90.70	9.76	96.34	7.18
Akram 2017	Obesity	NO	Yes	Low	Control	31	2.40	0.37	2.11	0.41			3.06	0.66	2.63	0.67									87.41	9.97	93.08	8.85
Caneiro-Queija 2019	Pregnancy	SGS	No	Low	NSPT	20							0.77	0.46	0.69	0.57			54.57	18.61	27.88	15.29			52.42	21.43	70.35	17.46
Caneiro-Queija 2019	Pregnancy	SGS	No	Low	Control	20							0.50	0.32	0.60	0.35			42.59	18.00	43.21	20.77			70.00	14.54	65.22	16.81
Caula 2014	DM	NO	Yes	Low	NSPT	32																									1.03	0.79	0.54	0.31
Caula 2014	DM	NO	Yes	Low	Control	32																									0.9	0.35	1.22	0.33
Chen 2012	DM	NO	Yes	Low	NSPT	42	2.57	0.66	2.2	0.39	2.10	0.39	2.95	1.21	2.55	1.15	2.55	1.16	32.42	16.63	12.13	8.24	12.02	8.99
Chen 2012	DM	NO	Yes	Low	Control	41	2.47	0.57	2.38	0.47	2.42	0.50	3.37	1.24	3.29	1.23	3.41	1.23	34.01	18.91	28.53	14.42	28.37	13.5
Chen Lei 2012	DM	NO	Yes	High	NSPT	42																									3.21	4.45	1.58	1.31
Chen Lei 2012	DM	NO	Yes	High	Control	41																									2.81	4.05	3.16	5.45
D'Aiuto 2019	DM	SGS	Yes	Low	NSPT	133																									3.8	6.8	2.9	4.2	2.6	3.4
D'Aiuto 2019	DM	SGS	Yes	Low	Control	131																									2.6	2.6	4.4	10.4	3.2	4.6
Das 2019	DM	NO	No	Low	NSPT	17	3.08	0.30	2.32	0.28			3.79	0.40	3.06	0.42
Das 2019	DM	NO	No	Low	Control	17	3.42	0.49	3.52	0.49			3.84	0.50	3.91	0.49
Deepti 2017	PCOS	OHI	No	Low	NSPT	30	2.63	0.25			1.16	0.37	1.33	0.69			0.34	0.16	90.05	7.77			30.48	16.53							3.42	0.86	1.45	0.65
Deepti 2017	PCOS	OHI	No	Low	Control	30	2.51	0.29			2.60	0.41	1.26	0.70			1.34	0.74	87.18	9.20			84.85	15.33							3.21	0.75	2.22	0.49
El-Makaky 2020	ED	NO	No	Low	NSPT	70	4.78	0.65	4.25	0.62			4.74	0.60	4.31	0.59			48.56	27.38	6.20	7.14
El-Makaky 2020	ED	NO	No	Low	Control	70	4.79	0.63	4.94	0.65			4.74	0.66	4.96	0.63			48.47	31.23	49.03	29.98
Eltas 2013	ED	NO	Yes	Low	NSPT	60	3.62	0.64	2.77	0.59			4.14	0.76	3.45	0.67			68.00	15.00	28.00	5.00
Eltas 2013	ED	NO	Yes	Low	Control	60	3.88	0.58	3.79	0.51			4.20	0.85	4.20	0.84			67.00	16.00	63.00	15.00
Engebretson 2013	DM	NO	Yes	Low	NSPT	257	3.26	0.60	2.82	0.53	2.78	0.39	3.48	0.80	3.16	0.78	3.12	0.71	61.20	24.10	40.00	23.32
Engebretson 2013	DM	NO	Yes	Low	Control	257	3.28	0.70	3.15	0.60	3.14	0.76	3.49	0.90	3.42	0.92	3.44	0.97	59.60	26.00	57.00	23.25
Fang 2015	CKD	NO	Yes	Low	NSPT	48	3.09	0.46	2.55	0.43	2.46	0.33							43.59	15.06	18.13	10.75	16.28	9.12	79.99	8.02	88.47	5.09	89.02	3.51	3.65	2.81	2.56	1.64
Fang 2015	CKD	NO	Yes	Low	Control	49	3.06	0.61	2.92	0.46	2.98	0.50							42.95	14.81	31.20	9.11	32.15	10.92	81.52	5.91	84.02	6.56	83.21	5.22	3.80	2.80	3.96	2.82
Fiorini 2013	Pregnancy	SGS	Yes	Low	NSPT	30													49.62	20.74			12.29	8.04
Fiorini 2013	Pregnancy	SGS	Yes	Low	Control	30													45.65	17.52			30.32	17.17
Geisinger 2016	DM	OHI	Yes	Low	NSPT	240																									4.98	5.88	5.63	5.16
Geisinger 2016	DM	OHI	Yes	Low	Control	235																									5.09	6.64	5.07	4.68
Hada 2015	CVD	OHI	No	Low	NSPT	30	1.98	0.48			1.78	0.54	2.92	0.63			2.85	0.59	64.83	21.22			38.97	12.93							5.1	2.0	6.30	7.53
Hada 2015	CVD	OHI	No	Low	Control	25	1.79	0.38			1.86	0.31	2.67	0.72			2.78	0.64	85.96	12.93			83.2	13.02							3.62	2.31	4.94	2.04
Higashi 2009	CVD	NO	No	High	NSPT	24																									2.7	1.9	1.8	0.9
Higashi 2009	CVD	NO	No	High	Control	24																									2.6	2.2	2.5	2.1
Ide 2003	CVD	NO	No	Low	NSPT	24													41.75	17.44	15.63	10.37			55.24	17.98	71.62	15.33
Ide 2003	CVD	NO	No	Low	Control	15													45.36	23.46	39.45	18.85			55.11	17.43	58.78	17.88
Kamil 2011	NO	OHI	No	Low	NSPT	18																			60.80	10.80	95.40	3.60
Kamil 2011	NO	OHI	No	Low	Control	18																			59.00	10.80	58.80	10.80
Kapellas 2014	CVD	OHI	Yes	High	NSPT	87	2.39	0.52	2.23	0.47																					4.68	5.41			5.28	6.46
Kapellas 2014	CVD	OHI	Yes	High	Control	82	2.41	0.59	2.36	0.53																					4.84	6.18			4.25	4.38
Katagiri 2009	DM	OHI	No	Low	NSPT	32																									1.86	2.53	1.38	1.6
Katagiri 2009	DM	OHI	No	Low	Control	17																									2.28	2.59	2.92	6.9
Kaur 2015	DM	NO	No	Low	NSPT	50	2.96	0.46	2.17	0.43	2.15	0.42	3.46	0.53	2.77	0.62	2.75	0.62	73.68	14.63	39.07	11.68	38.96	11.62	37.46	8.67	58.94	12.32	58.94	12.25
Kaur 2015	DM	NO	No	Low	Control	50	3.08	0.55	3.10	0.56	3.13	0.57	3.37	0.61	3.40	0.62	3.44	0.64	75.36	10.49	76.99	11.26	78.88	11.84	35.97	9.67	33.84	10.29	31.82	11.44
Kiran 2005	DM	NO	Yes	Low	NSPT	22	2.29	0.49	1.80	0.25			3.19	1.13	2.80	1.03			54.38	18.75	23.90	12.73
Kiran 2005	DM	NO	Yes	Low	Control	22	2.24	0.70	2.26	0.63			2.92	1.10	2.87	1.03			50.48	26.10	51.91	27.38
Kolte 2022	DM	SGS	No	Low	NSPT	30	6.59	1.50	5.17	1.46			7.20	1.60	5.56	1.39			64.10	3.58	63.19	1.27
Kolte 2022	DM	SGS	No	Low	Control	30	6.13	0.83	6.14	0.83			6.52	0.78	6.52	0.77			64.10	7.67	64.02	7.47
Koromantzos 2011	DM	SGS	Yes	Low	NSPT	30													71.55	27.00			33.43	27.00
Koromantzos 2011	DM	SGS	Yes	Low	Control	30													69.27	25.9			64.92	25.90
Koromantzos 2012	DM	SGS	Yes	Low	NSPT	30																									0.42	1.04	0.44	1.04
Koromantzos 2012	DM	SGS	Yes	Low	Control	30																									0.29	1.37	2.03	1.42
López 2002	Pregnancy	NO	Yes	Low	NSPT	188	2.71	0.30	2.10	0.30			1.86	0.62	1.04	0.68			49.90	16.20	14.90	2.40
López 2002	Pregnancy	NO	Yes	Low	Control	163	2.94	0.42	2.98	0.40			1.75	0.73	1.84	0.67			55.40	19.80	62.50	14.00
Masi 2018	DM	SGS	Yes	Low	NSPT	27	3.90	0.80			2.90	0.70							70.00	20.00			36.00	21.00
Masi 2018	DM	SGS	Yes	Low	Control	24	3.60	0.70			3.30	0.70							72.00	15.00			58.00	18.00
Milanesi 2022	DM	NO	Yes	Low	NSPT	79	3.02	0.71	2.33	0.35	2.27	0.35	3.96	1.42	3.49	1.24	3.39	1.24	58.00	24.44	22.40	13.50	19.60	10.22
Milanesi 2022	DM	NO	Yes	Low	Control	79	2.95	0.79	2.80	0.71	2.79	0.79	4.04	1.51	3.89	1.51	3.87	1.51	58.70	25.40	51.90	24.61	50.70	26.39
Mizuno 2017	DM	OHI	Yes	Low	NSPT	20	2.40	0.50	2.10	0.50	2.10	0.50	2.60	0.60	2.30	0.50	2.40	0.50	29.40	21.40	22.40	22.40	20.80	25.00							4.29	1.05	5.47	2.44
Mizuno 2017	DM	OHI	Yes	Low	Control	19	2.40	0.70	2.30	0.70	2.30	0.50	2.70	0.90	2.60	0.90	2.50	0.40	23.10	17.20	25.10	17.10	26.10	20.40							5.15	1.78	5.55	2.49
Moeintaghavi 2012	DM	NO	No	Low	NSPT	22	2.31	0.65	2.21	0.60			3.14	1.08	2.80	1.09
Moeintaghavi 2012	DM	NO	No	Low	Control	18	2.06	0.24	2.33	0.30			3.10	1.05	3.47	1.44
Montenegro 2019	CVD	SGS	Yes	Low	NSPT	39	3.33	0.57	2.43	0.51			5.29	1.40	4.51	1.19			93.90	9.30	30.20	32.10
Montenegro 2019	CVD	SGS	Yes	Low	Control	43	3.11	0.52	3.27	0.75			4.90	1.29	5.04	1.35			88.70	110	74.70	20
Montero 2020	METS	SGS	Yes	Low	NSPT	32																									3.9	2.9	2.9	0.4
Montero 2020	METS	SGS	Yes	Low	Control	31																									3.9	3.4	4.0	0.8
Offenbacher 2006	Pregnancy	NO	Yes	High	NSPT	40	2.28	0.07	1.46	0.07			0.61	0.06	0.45	0.04			43.90	6.20	11.50	3.90
Offenbacher 2006	Pregnancy	NO	Yes	High	Control	34	2.01	0.06	2.39	0.07			0.56	0.06	0.58	0.03			47.70	4.90	39.50	3.70
Pham 2022	DM	NO	Yes	Low	NSPT	21	3.40	0.30	3.00	0.70	2.80	0.60	3.70	0.90	3.10	0.60	2.90	0.70	63.40	22.40	20.60	12.40	18.10	8.60
Pham 2022	DM	NO	Yes	Low	Control	21	3.40	0.20	3.40	0.30	3.50	0.20	3.70	0.50	3.80	0.50	3.80	0.50	63.30	9.40	44.70	19.50	55.20	14.20
Pinho 2009	RA	NO	No	Low	NSPT	15	3.24	0.88	2.82	0.77	2.71	0.76							49.47	35.19	25.91	28.93	29.78	28.93							0.9	1.06	0.63	0.54
Pinho 2009	RA	NO	No	Low	Control	15	3.12	0.47	3.12	0.47	3.13	0.45							34.25	18.53	34.25	18.53	34.25	18.53							0.61	0.19	0.81	1.10
Qureshi 2021	DM	SGS	Yes	Low	NSPT	50	3.44	0.95	2.68	0.82			3.74	0.94	2.54	0.76			25.22	8.63	11.66	4.95
Qureshi 2021	DM	SGS	Yes	Low	Control	50	3.04	0.73	3.43	0.95			3.55	1.11	3.60	0.91			22.08	8.02	23.61	12.82
Raman 2014	DM	OHI	No	Low	NSPT	15	2.56	0.57	1.76	0.19			3.35	0.83	2.73	0.70									81.14	13.38	97.96	1.75
Raman 2014	DM	OHI	No	Low	Control	17	2.29	0.69	2.02	0.71			2.79	0.96	2.56	0.97									87.54	15.00	91.67	14.86
Ribeiro 2005	RA	SGS	No	High	NSPT	26													51.40	27.90	8.50	5.80			71.90	14.40	90.00	7.30
Ribeiro 2005	RA	SGS	No	High	Control	16													58.00	28.80	37.40	26.60			70.80	20.70	74.80	18.40
Sadatmansouri 2006	Pregnancy	NO	Unknown	Low	NSPT	15	2.30	0.30	2.10	0.30			2.30	0.30	2.00	0.30			16.60	7.20	0.70	4.20
Sadatmansouri 2006	Pregnancy	NO	Unknown	Low	Control	15	2.30	0.40	2.50	0.50			2.20	0.30	2.30	0.40			13.40	6.40	17.20	3.30
Saffi 2018	CVD	SGS	Yes	Low	NSPT	31	3.22	0.54	2.27	0.51			5.12	1.46	4.31	1.26			92.49	10.10	34.08	33.32
Saffi 2018	CVD	SGS	Yes	Low	Control	38	3.07	0.54	3.16	0.73			4.89	1.33	4.91	1.35			88.21	11.56	71.74	21.39
Seinost 2020	CVD	OHI	Yes	High	NSPT	29	3.30	0.59	3.10	0.59			4.16	0.95	4.04	0.95			62.90	16.86	35.22	16.86
Seinost 2020	CVD	OHI	Yes	High	Control	30	3.53	1.16	3.71	1.16			4.54	1.76	4.77	1.76			64.79	20.64	51.83	20.64
Singh 2008	DM	NO	Unknown	High	NSPT	15	2.67	0.35	2.33	0.35			3.44	0.45	3.14	0.45
Singh 2008	DM	NO	Unknown	High	Control	15	2.44	0.26	2.40	0.46			2.78	0.33	2.83	0.35
Telgi 2013	DM	OHI	No	High	NSPT	20	5.05	0.70	4.59	0.72
Telgi 2013	DM	OHI	No	High	Control	20	5.05	0.69	5.03	0.69
Tonetti 2007	NO	OHI	Yes	Low	NSPT	61																									2.5	2.7	2.96	3.44
Tonetti 2007	NO	OHI	Yes	Low	Control	59																									3.8	5.5	2.69	4.85
Tran 2021	DM	OHI	No	Low	NSPT	32	1.21	0.27	1.13	0.13	1.06	0.17	1.96	0.40	1.81	0.39	1.78	0.37
Tran 2021	DM	OHI	No	Low	Control	32	1.20	0.15	1.20	0.12	1.21	0.15	1.97	0.40	2.06	0.33	2.20	0.36
Vachhani 2021	CKD	OHI	Yes	Low	NSPT	47																									6.59	17.25	3.03	3.2
Vachhani 2021	CKD	OHI	Yes	Low	Control	33																									4.8	4.22	6.79	6.49
Vidal 2009	CVD	NO	Yes	High	NSPT	11													45.70	18.20	19.40	11.40
Vidal 2009	CVD	NO	Yes	High	Control	11													42.70	15.10	40.30	12.20
Wang S 2017	DM	NO	Yes	Low	NSPT	19	3.66	0.60	3.09	0.63			4.12	0.90	3.62	0.84
Wang S 2017	DM	NO	Yes	Low	Control	20	3.85	0.58	3.92	0.56			4.28	0.77	4.36	0.81
Wang Y 2017	DM	OHI	Yes	Low	NSPT	11													54.60	21.50			16	9.6							2.32	2.72	1.95	1.51
Wang Y 2017	DM	OHI	Yes	Low	Control	7													57.50	24.90			66.4	39.3							3.46	3.54	1.53	1.99
Wang Y 2020	DM	OHI	Yes	Low	NSPT	29	3.10	1.21			2.37	0.57	4.29	1.77			3.89	1.11	56.00	20.10			27.60	19.60							1.78	0.29	1.39	1.51
Wang Y 2020	DM	OHI	Yes	Low	Control	29	2.92	0.99			3.01	0.74	3.97	1.32			4.28	1.35	55.40	26.10			55.62	29.44							1.55	0.41	1.53	1.99
Wu 2015	DM	OHI	No	High	NSPT	23	3.73	0.58	3.01	0.63	3.10	0.62	3.66	1.29	3.18	1.26	3.24	1.16
Wu 2015	DM	OHI	No	High	Control	23	3.71	0.61	3.47	0.67	3.51	0.71	3.90	1.18	3.96	1.18	4.00	1.17
Zhou 2017	CVD	SGS	No	Low	NSPT	53																									3.2	1.7	2.35	0.91
Zhou 2017	CVD	SGS	No	Low	Control	54																									3.37	1.6	3.59	1.59
Zhou S 2013	CVD	OHI	Yes	High	NSPT	45	3.95	0.13	2.94	0.20			3.07	0.46	2.45	0.47
Zhou S 2013	CVD	OHI	Yes	High	Control	35	3.92	0.23	3.93	0.23			2.97	0.46	2.99	0.45
Zhou X 2014	COPD	NO	Yes	Low	NSPT	20	3.13	0.55			2.56	0.35	4.58	1.72			4.08	1.41
Zhou X 2014	COPD	NO	Yes	Low	Control	20	3.12	0.62			3.16	0.62	5.27	1.69			5.50	1.65
	Abbeviations: SD standard deviation, NSPT non-surgical periodontal treatment, SGS supragingival scaling, OHI oral hygiene instructions, DM diabetes mellitus, CVD cardiovascular disease, PCOS polycystic ovarian syndrome, ED erectile dysfunction, COPD chronic obstructive pulmonary disease, CKD chronic kidney disease, RA rheumatoid arthritis, METS metabolic syndrom, NO no systemic conditions.
Table S1. Characteristics of the included studies.

## Sheet: Included and excluded studies
Included studies
1.	Akram Z, Baharuddin NA, Vaithilingam RD, et al. Effect of nonsurgical periodontal treatment on clinical periodontal variables and salivary resistin levels in obese Asians. J Oral Sci 2017;59:93-102.
2.	Caneiro-Queija L, Lopez-Carral J, Martin-Lancharro P, Limeres-Posse J, Diz-Dios P, Blanco-Carrion J. Non-Surgical Treatment of Periodontal Disease in a Pregnant Caucasian Women Population: Adverse Pregnancy Outcomes of a Randomized Clinical Trial. Int J Environ Res Public Health 2019;16.
3.	Caula AL, Lira-Junior R, Tinoco EM, Fischer RG. The effect of periodontal therapy on cardiovascular risk markers: a 6-month randomized clinical trial. J Clin Periodontol 2014;41:875-882.
4.	Chen L, Luo G, Xuan D, et al. Effects of non-surgical periodontal treatment on clinical response, serum inflammatory parameters, and metabolic control in patients with type 2 diabetes: a randomized study. J Periodontol 2012;83:435-443.
5.	D'Aiuto F, Gkranias N, Bhowruth D, et al. Systemic effects of periodontitis treatment in patients with type 2 diabetes: a 12 month, single-centre, investigator-masked, randomised trial. Lancet Diabetes Endocrinol 2018;6:954-965.
6.	Das AC, Das SJ, Panda S, Sharma D, Taschieri S, Fabbro MD. Adjunctive Effect of Doxycycline with Conventional Periodontal Therapy on Glycemic Level for Chronic Periodontitis with Type 2 Diabetes Mellitus Subjects. J Contemp Dent Pract 2019;20:1417-1423.
7.	Deepti, Tewari S, Narula SC, Singhal SR, Sharma RK. Effect of Non-Surgical Periodontal Therapy Along With Myo-Inositol on High-Sensitivity C-Reactive Protein and Insulin Resistance in Women With Polycystic Ovary Syndrome and Chronic Periodontitis: A Randomized Controlled Trial. J Periodontol 2017;88:999-1011.
8.	El-Makaky Y, Abdalla Hawwam S, Hifnawy T. Salivary tumor necrosis factor-alpha to detect the severity of erectile dysfunction: A randomized clinical trial. Oral Dis 2020;26:1548-1557.
9.	Eltas A, Oguz F, Uslu MO, Akdemir E. The effect of periodontal treatment in improving erectile dysfunction: a randomized controlled trial. J Clin Periodontol 2013;40:148-154.
10.	Engebretson SP, Hyman LG, Michalowicz BS, et al. The effect of nonsurgical periodontal therapy on hemoglobin A1c levels in persons with type 2 diabetes and chronic periodontitis: a randomized clinical trial. JAMA 2013;310:2523-2532.
11.	Fang F, Wu B, Qu Q, et al. The clinical response and systemic effects of non-surgical periodontal therapy in end-stage renal disease patients: a 6-month randomized controlled clinical trial. J Clin Periodontol 2015;42:537-546.
12.	Fiorini T, Susin C, da Rocha JM, et al. Effect of nonsurgical periodontal therapy on serum and gingival crevicular fluid cytokine levels during pregnancy and postpartum. J Periodontal Res 2013;48:126-133.
13.	Geisinger ML, Michalowicz BS, Hou W, et al. Systemic Inflammatory Biomarkers and Their Association With Periodontal and Diabetes-Related Factors in the Diabetes and Periodontal Therapy Trial, A Randomized Controlled Trial. J Periodontol 2016;87:900-913.
14.	Hada DS, Garg S, Ramteke GB, Ratre MS. Effect of Non-Surgical Periodontal Treatment on Clinical and Biochemical Risk Markers of Cardiovascular Disease: A Randomized Trial. J Periodontol 2015;86:1201-1211.
15.	Higashi Y, Goto C, Hidaka T, et al. Oral infection-inflammatory pathway, periodontitis, is a risk factor for endothelial dysfunction in patients with coronary artery disease. Atherosclerosis 2009;206:604-610.
16.	Ide M, McPartlin D, Coward PY, Crook M, Lumb P, Wilson RF. Effect of treatment of chronic periodontitis on levels of serum markers of acute-phase inflammatory and vascular responses. J Clin Periodontol 2003;30:334-340.
17.	Kamil W, Al Habashneh R, Khader Y, Al Bayati L, Taani D. Effects of nonsurgical periodontal therapy on C-reactive protein and serum lipids in Jordanian adults with advanced periodontitis. J Periodontal Res 2011;46:616-621.
18.	Kapellas K, Maple-Brown LJ, Jamieson LM, et al. Effect of periodontal therapy on arterial structure and function among aboriginal australians: a randomized, controlled trial. Hypertension 2014;64:702-708.
19.	Katagiri S, Nitta H, Nagasawa T, et al. Multi-center intervention study on glycohemoglobin (HbA1c) and serum, high-sensitivity CRP (hs-CRP) after local anti-infectious periodontal treatment in type 2 diabetic patients with periodontal disease. Diabetes Res Clin Pract 2009;83:308-315.
20.	Kaur PK, Narula SC, Rajput R, R KS, Tewari S. Periodontal and glycemic effects of nonsurgical periodontal therapy in patients with type 2 diabetes stratified by baseline HbA1c. J Oral Sci 2015;57:201-211.
21.	Kiran M, Arpak N, Unsal E, Erdogan MF. The effect of improved periodontal health on metabolic control in type 2 diabetes mellitus. J Clin Periodontol 2005;32:266-272.
22.	Kolte RA, Kolte AP, Bawankar PV, Bajaj VA. Effect of Nonsurgical Periodontal Therapy on Metabolic Control and Systemic Inflammatory Markers in Patients of Type 2 Diabetes Mellitus with Stage III Periodontitis. Contemp Clin Dent 2023;14:45-51.
23.	Koromantzos PA, Makrilakis K, Dereka X, Katsilambros N, Vrotsos IA, Madianos PN. A randomized, controlled trial on the effect of non-surgical periodontal therapy in patients with type 2 diabetes. Part I: effect on periodontal status and glycaemic control. J Clin Periodontol 2011;38:142-147.
24.	Koromantzos PA, Makrilakis K, Dereka X, et al. Effect of non-surgical periodontal therapy on C-reactive protein, oxidative stress, and matrix metalloproteinase (MMP)-9 and MMP-2 levels in patients with type 2 diabetes: a randomized controlled study. J Periodontol 2012;83:3-10.
25.	Lopez NJ, Smith PC, Gutierrez J. Periodontal therapy may reduce the risk of preterm low birth weight in women with periodontal disease: a randomized controlled trial. J Periodontol 2002;73:911-924.
26.	Masi S, Orlandi M, Parkar M, et al. Mitochondrial oxidative stress, endothelial function and metabolic control in patients with type II diabetes and periodontitis: A randomised controlled clinical trial. Int J Cardiol 2018;271:263-268.
27.	Milanesi FC, Greggianin BF, Dos Santos GO, et al. Effect of periodontal treatment on glycated haemoglobin and metabolic syndrome parameters: A randomized clinical trial. J Clin Periodontol 2023;50:11-21.
28.	Mizuno H, Ekuni D, Maruyama T, et al. The effects of non-surgical periodontal treatment on glycemic control, oxidative stress balance and quality of life in patients with type 2 diabetes: A randomized clinical trial. PLoS ONE 2017;12:e0188171.
29.	Moeintaghavi A, Arab HR, Bozorgnia Y, Kianoush K, Alizadeh M. Non-surgical periodontal therapy affects metabolic control in diabetics: a randomized controlled clinical trial. Aust Dent J 2012;57:31-37.
30.	Montenegro MM, Ribeiro IWJ, Kampits C, et al. Randomized controlled trial of the effect of periodontal treatment on cardiovascular risk biomarkers in patients with stable coronary artery disease: Preliminary findings of 3 months. J Clin Periodontol 2019;46:321-331.
31.	Montero E, Lopez M, Vidal H, et al. Impact of periodontal therapy on systemic markers of inflammation in patients with metabolic syndrome: A randomized clinical trial. Diabetes Obes Metab 2020;22:2120-2132.
32.	Offenbacher S, Lin D, Strauss R, et al. Effects of periodontal therapy during pregnancy on periodontal status, biologic parameters, and pregnancy outcomes: a pilot study. J Periodontol 2006;77:2011-2024.
33.	Pham TAV, Nguyen PA, Tran TTP, Nguyen VTT. Nonsurgical periodontal treatment improved the type 2 diabetes mellitus status in smokers: A randomized controlled trial. Diabetes Res Clin Pract 2022;194:110150.
34.	Pinho Mde N, Oliveira RD, Novaes AB, Jr., Voltarelli JC. Relationship between periodontitis and rheumatoid arthritis and the effect of non-surgical periodontal treatment. Braz Dent J 2009;20:355-364.
35.	Qureshi A, Bokhari SAH, Haque Z, Baloch AA, Zaheer S. Clinical efficacy of scaling and root planing with and without metronidazole on glycemic control: three-arm randomized controlled trial. BMC Oral Health 2021;21:253.
36.	Raman RP, Taiyeb-Ali TB, Chan SP, Chinna K, Vaithilingam RD. Effect of nonsurgical periodontal therapy verses oral hygiene instructions on type 2 diabetes subjects with chronic periodontitis: a randomised clinical trial. BMC Oral Health 2014;14:79.
37.	Ribeiro J, Leao A, Novaes AB. Periodontal infection as a possible severity factor for rheumatoid arthritis. J Clin Periodontol 2005;32:412-416.
38.	Rodrigues Amorim Adegboye A, Dias Santana D, Teixeira Dos Santos PP, et al. Exploratory Efficacy of Calcium-Vitamin D Milk Fortification and Periodontal Therapy on Maternal Oral Health and Metabolic and Inflammatory Profile. Nutrients 2021;13.
39.	Sadatmansouri S, Sedighpoor N, Aghaloo M. Effects of periodontal treatment phase I on birth term and birth weight. J Indian Soc Pedod Prev Dent 2006;24:23-26.
40.	Saffi MAL, Rabelo-Silva ER, Polanczyk CA, et al. Periodontal therapy and endothelial function in coronary artery disease: A randomized controlled trial. Oral Dis 2018;24:1349-1357.
41.	Seinost G, Horina A, Arefnia B, et al. Periodontal treatment and vascular inflammation in patients with advanced peripheral arterial disease: A randomized controlled trial. Atherosclerosis 2020;313:60-69.
42.	Singh S, Kumar V, Kumar S, Subbappa A. The effect of periodontal therapy on the improvement of glycemic control in patients with type 2 diabetes mellitus: A randomized controlled clinical trial. Int J Diabetes Dev Ctries 2008;28:38-44.
43.	Telgi RL, Tandon V, Tangade PS, Tirth A, Kumar S, Yadav V. Efficacy of nonsurgical periodontal therapy on glycaemic control in type II diabetic patients: a randomized controlled clinical trial. J Periodontal Implant Sci 2013;43:177-182.
44.	Tonetti MS, D'Aiuto F, Nibali L, et al. Treatment of periodontitis and endothelial function. N Engl J Med 2007;356:911-920.
45.	Tran TT, Ngo QT, Tran DH, Nguyen TT. Effect of Two Nonsurgical Periodontal Treatment Modalities in Type 2 Diabetes Mellitus Patients with Chronic Periodontitis: A Randomized Clinical Trial. J Contemp Dent Pract 2021;22:1275-1280.
46.	Vachhani KS, Bhavsar NV. Effects of non-surgical periodontal therapy on serum inflammatory factor high-sensitive C-reactive protein, periodontal parameters and renal biomarkers in patients with chronic periodontitis and chronic kidney disease. Dent Med Probl 2021;58:489-498.
47.	Vidal F, Figueredo CM, Cordovil I, Fischer RG. Periodontal therapy reduces plasma levels of interleukin-6, C-reactive protein, and fibrinogen in patients with severe periodontitis and refractory arterial hypertension. J Periodontol 2009;80:786-791.
48.	Wang S, Liu J, Zhang J, et al. Glycemic control and adipokines after periodontal therapy in patients with Type 2 diabetes and chronic periodontitis. Braz Oral Res 2017;31:e90.
49.	Wang Y, Liu HN, Zhen Z, et al. A randomized controlled trial of the effects of non-surgical periodontal therapy on cardiac function assessed by echocardiography in type 2 diabetic patients. J Clin Periodontol 2020;47:726-736.
50.	Wang Y, Liu HN, Zhen Z, et al. Periodontal treatment modulates gene expression of endothelial progenitor cells in diabetic patients. J Clin Periodontol 2017;44:1253-1263.
51.	Wu Y, Chen L, Wei B, Luo K, Yan F. Effect of non-surgical periodontal treatment on visfatin concentrations in serum and gingival crevicular fluid of patients with chronic periodontitis and type 2 diabetes mellitus. J Periodontol 2015;86:795-800.
52.	Zhou QB, Xia WH, Ren J, et al. Effect of Intensive Periodontal Therapy on Blood Pressure and Endothelial Microparticles in Patients With Prehypertension and Periodontitis: A Randomized Controlled Trial. J Periodontol 2017;88:711-722.
53.	Zhou SY, Duan XQ, Hu R, Ouyang XY. Effect of non-surgical periodontal therapy on serum levels of TNF-a, IL-6 and C-reactive protein in periodontitis subjects with stable coronary heart disease. Chin J Dent Res 2013;16:145-151.
54.	Zhou X, Han J, Liu Z, Song Y, Wang Z, Sun Z. Effects of periodontal treatment on lung function and exacerbation frequency in patients with chronic obstructive pulmonary disease and chronic periodontitis: a 2-year pilot randomized controlled trial. J Clin Periodontol 2014;41:564-572.
Excluded studies (ineligible control intervention, that is included non-surgical periodontal therapy)
1.	Matern J, Koch R, Petersmann A, et al. Effect of periodontal therapy on adipokine biomarkers in overweight. J Clin Periodontol 2020;47:842-850.
2.	Offenbacher S, Beck JD, Moss K, et al. Results from the Periodontitis and Vascular Events (PAVE) Study: a pilot multicentered, randomized, controlled trial to study effects of periodontal therapy in a secondary prevention model of cardiovascular disease. J Periodontol 2009;80:190-201.
